# Supplementary material for: Role of the ABCA4 Gene Expression in the Clearance of Toxic Vitamin A Derivatives in Human Hair Follicle Stem Cells and Keratinocytes
Source: Int J Mol Sci. 2023 May 5;24(9):8275. doi: 10.3390/ijms24098275 (PMC10179012; doi:10.3390/ijms24098275)
Supplement: Supplementary file 1 [file ijms-24-08275-s001.zip]

Archive with 1 entries (1 files):
- ijms-2338933-supplementary.pdf
